# Supplementary material for: Mitochondrial Fragmentation Induced by the CFTR Modulators Lumacaftor and Ivacaftor in Immortalized Cystic Fibrosis Cell Lines
Source: Cells. 2025 Oct 15;14(20):1601. doi: 10.3390/cells14201601 (PMC12564899; doi:10.3390/cells14201601)
Supplement: Supplementary file 1 [file cells-14-01601-s001.zip]

Archive with 1 entries (1 files):
- cells-3723009-supplementary.pdf
